# Supplementary material for: A Role for the Proteasome Alpha2 Subunit N-Tail in Substrate Processing
Source: Biomolecules. 2023 Mar 5;13(3):480. doi: 10.3390/biom13030480 (PMC10046698; doi:10.3390/biom13030480)
Supplement: Supplementary file 1 [file biomolecules-13-00480-s001.zip]

Archive with 1 entries (1 files):
- biomolecules-2200349-supplementary.pdf
